# Supplementary material for: The uncharacterized protein FAM47E interacts with PRMT5 and regulates its functions
Source: Life Sci Alliance. 2020 Dec 29;4(3):e202000699. doi: 10.26508/lsa.202000699 (PMC7772775; doi:10.26508/lsa.202000699)
Supplement: Supplementary file 3 [file LSA-2020-00699_TableS1.xlsx]

## Sheet: Table S1
	Table S1: List of primers used in the quantitative RT-PCR for various investigations
	Gene Name	Sequence (5' to 3')	Investigation
	GAPDH-FP	TCACCAGGGCTGCTTTTAAC	qPCR normalization
	GAPDH-RP	TGACGGTGCCATGGAATTTG	qPCR normalization
	PRMT5-FP	TGTTTGAAAAGGACCCCATC	PRMT5 mRNA level
	PRMT5-RP	TTTGGGTTTTTCTCCACAGC	PRMT5 mRNA level
	CAD-FP	CACTGAGCATGGCGTCAA	CAD mRNA level
	CAD-RP	AGCTGCTCCAGGATGCTC	CAD mRNA level
	CCND1-FP	GAAGATCGTCGCCACCTG	CCND1 mRNA level
	CCND1-RP	GACCTCCTCCTCGCACTTCT	CCND1 mRNA level
	DCLK1-FP	GATTTTGATGGGGCAGGTGG	DCLK1 mRNA level
	DCLK1-RP	ACCCAGGGATGCTCAAGTAC	DCLK1 mRNA level
	PTX3-FP	CCGGCAGGTTGTGAAACAG	PTX3 mRNA level
	PTX3-RP	TTTGACCCAAATGCAGGCAC	PTX3 mRNA level
	TNFAIP3-FP	TTGGAAGCACCATGTTTGAA	TNFAIP3 mRNA level
	TNFAIP3-RP	GTGGTTCGAGGCACATCTCT	TNFAIP3 mRNA level
	FAM47E-FP	GGGCTTATTGTCAGGACACC	FAM47E mRNA level
	FAM47E-RP	CTTCTTGGAAGGTCCCAGGT	FAM47E mRNA level
	FAM47E-iso1-FP	CTTCATGAAAATGGAATTTCGGAC	FAM47E isoform 1 mRNA level
	FAM47E-iso1-RP	TCCTGTAGCCCCTGCTTAGA	FAM47E isoform 1 mRNA level
	FAM47E-iso2-FP	GACTTCTGCAAGTGGGTTAC	FAM47E isoform 2 mRNA level
	FAM47E-iso2-RP	TCCTGTAGCCCCTGCTTAGA	FAM47E isoform 2 mRNA level
	FAM47E-iso3-FP	CTTCATGAAAATGGAATTTCGGAC	FAM47E isoform 3 mRNA level
	FAM47E-iso3-RP	CATTGCTTTCTTGAAGATGC	FAM47E isoform 3 mRNA level
	CAD-ChIP-FP	GTGGGAGGGACTGCTTTAGG	ChIP
	CAD-ChIP-RP	CGGCAGCAGCAGAGACTG	ChIP
	CCND1-ChIP-FP	TCTATGAAAACCGGACTACAGG	ChIP
	CCND1-ChIP-RP	AAAGATCAAAGCCCGGCAGA	ChIP
	TNFAIP3-ChIP-FP	GCAGTCTGCAGTCTTCGTG	ChIP
	TNFAIP3-ChIP-RP	CTCCGGGCCCCGCGATCC	ChIP
	DCLK1-ChIP-FP	TTTAGGGGTGTAGTCAAGCC	ChIP
	DCLK1-ChIP-RP	CCAGCCTCTCTCTCCAGAG	ChIP
	PTX3-ChIP-FP	TGTCATAGGCCGGGTGAGG	ChIP
	PTX3-ChIP-RP	CAAGTAGCTGGAATTACAGG	ChIP
